# Supplementary material for: Synthesis of the Most Potent Isomer of μ-Conotoxin KIIIA Using Different Strategies
Source: Molecules. 2023 Apr 11;28(8):3377. doi: 10.3390/molecules28083377 (PMC10143212; doi:10.3390/molecules28083377)
Supplement: Supplementary file 1 [file molecules-28-03377-s001.zip]

Archive with 1 entries (1 files):
- molecules-2314712-supplementary.pdf
